# Supplementary material for: Genome-wide association mapping and Identification of candidate genes for fatty acid composition in Brassica napus L. using SNP markers
Source: BMC Genomics. 2017 Mar 14;18:232. doi: 10.1186/s12864-017-3607-8 (PMC5351109; doi:10.1186/s12864-017-3607-8)
Supplement: Additional file 1: Table S1. — List of oilseed accessions used in the present study. Table S2. Summary physical position of genome-wide significant association SNPs for fatty acid composition in B. napus. (ZIP 1606 kb) [file 12864_2017_3607_MOESM1_ESM.zip › Table S1.xlsx]

## Sheet: Sheet1
Table S1 List of oilseed accessions used in the present study
Accession no.	Inbred lines	Country/region	Type	Sub-population
B1	Ganyou5	Chongqing (China)	Winter	P1
B2	Nonglin42	Chongqing (China)	Winter	P1
B3	Kelina	Chongqing (China)	Winter	P1
B4	Huaiyou6	Chongqing (China)	Winter	P1
B5	Yan81-2	Chongqing (China)	Winter	P1
B6	28887	Chongqing (China)	Winter	P1
B7	Qianyou4	Chongqing (China)	Semi-winter OSR	P1
B8	Qianyou331	Chongqing (China)	Semi-winter OSR	P1
B9	Enyou73-1-2	Chongqing (China)	Winter	P1
B10	Niuerduo	Chongqing (China)	Winter	Mix
B11	880101	Chongqing (China)	Winter	P1
B12	SWU40	Chongqing (China)	Winter	P1
B13	SWU42	Chongqing (China)	Winter	P1
B14	SWU43	Chongqing (China)	Winter	P1
B15	SWU44	Chongqing (China)	Winter	P1
B16	SWU45	Chongqing (China)	Winter	P1
B17	SWU46	Chongqing (China)	Winter	P1
B18	SWU47	Chongqing (China)	Winter	P1
B19	SWU48	Chongqing (China)	Winter	P1
B20	SWU52	Chongqing (China)	Winter	P1
B21	SWU53	Chongqing (China)	Winter	Mix
B22	SWU56	Chongqing (China)	Winter	P1
B23	SWU59	Chongqing (China)	Winter	P1
B24	SWU65	Chongqing (China)	Winter	P1
B25	SWU82	Chongqing (China)	Winter	P1
B26	SWU83	Chongqing (China)	Winter	P1
B27	SWU92	Chongqing (China)	Winter	P1
B28	SWU101	Chongqing (China)	Winter	P1
B29	SWU106	Chongqing (China)	Winter	P1
B30	SWU108	Chongqing (China)	Winter	P1
B31	Chuanyou20	Sichuan (China)	Winter	P1
B32	Chuanyou18	Sichuan (China)	Winter	P1
B33	CY12NY-7	Sichuan (China)	Winter	P1
B34	CY12Q95406	Sichuan (China)	Winter	Mix
B35	CY12Q8-7	Sichuan (China)	Winter	P1
B36	CY12QSZ06	Sichuan (China)	Winter	P1
B37	CY12QCWH-1	Sichuan (China)	Winter	P1
B38	CY12Q95108	Sichuan (China)	Winter	P1
B39	CY12Q21535-N3	Sichuan (China)	Winter	P1
B40	CY12PXW-4	Sichuan (China)	Winter	P1
B41	CY12PXW-6	Sichuan (China)	Winter	P1
B42	CY12PXW-9	Sichuan (China)	Winter	P1
B43	CY13PXW-17	Sichuan (China)	Winter	P1
B44	CY14PXW-18	Sichuan (China)	Winter	P1
B45	CY15PXW-31	Sichuan (China)	Winter	P1
B46	CY16PXW-35	Sichuan (China)	Winter	Mix
B47	CY17PXW-58	Sichuan (China)	Winter	Mix
B48	CY18PXW-62	Sichuan (China)	Winter	P1
B49	CY19PXW-65	Sichuan (China)	Winter	Mix
B50	CY20PXW-66	Sichuan (China)	Winter	P1
B51	CY21PXW-84	Sichuan (China)	Winter	P1
B52	CY12GJ-1	Sichuan (China)	Winter	P1
B53	wx1025	Hunan (China)	Winter	P1
B54	wx10213	Hunan (China)	Winter	P1
B55	wx10296	Hunan (China)	Winter	P1
B56	wx10315	Hunan (China)	Winter	P1
B57	10-1043	Hunan (China)	Winter	P1
B58	10-1047	Hunan (China)	Winter	P1
B59	10-1061	Hunan (China)	Winter	P1
B60	10-1070	Hunan (China)	Winter	P1
B61	10-804	Hunan (China)	Winter	P1
B62	10-1358	Hunan (China)	Winter	P1
B63	1472	Hunan (China)	Winter	Mix
B64	Xiangyou13	Hunan (China)	Winter	P1
B65	Xiangyou15	Hunan (China)	Winter	P1
B66	Xiangyou11	Hunan (China)	Winter	P1
B67	740	Hunan (China)	Winter	P1
B68	631	Hunan (China)	Winter	P1
B69	613	Hunan (China)	Winter	P1
B70	783	Hunan (China)	Winter	P1
B71	782	Hunan (China)	Winter	P1
B72	YB3	Hunan (China)	Winter	P1
B73	1360	Hunan (China)	Winter	P1
B74	563	Hunan (China)	Winter	P1
B75	WX10329	Hunan (China)	Semi-winter OSR	P1
B76	santana	Hunan (China)	Winter OSR	P1
B77	1281	Hunan (China)	Semi-winter OSR	P1
B78	509	Hunan (China)	Semi-winter OSR	P1
B79	1368	Hunan (China)	Semi-winter OSR	P1
B80	1322	Hunan (China)	Semi-winter OSR	P1
B81	1252	Hunan (China)	Semi-winter OSR	P1
B82	1321	Hunan (China)	Semi-winter OSR	P1
B83	07022	Hubei (China)	Semi-winter OSR	Mix
B84	07094	Hubei (China)	Semi-winter OSR	P1
B85	07016	Hubei (China)	Semi-winter OSR	Mix
B86	9F087	Hubei (China)	Semi-winter OSR	P1
B87	97096	Hubei (China)	Semi-winter OSR	P1
B88	97097	Hubei (China)	Semi-winter OSR	Mix
B89	07189	Hubei (China)	Semi-winter OSR	P1
B90	07191	Hubei (China)	Semi-winter OSR	P1
B91	07037	Hubei (China)	Semi-winter OSR	Mix
B92	RQ011	Hubei (China)	Spring OSR	P1
B93	RR009	Hubei (China)	Spring OSR	Mix
B94	RR002	Hubei (China)	Spring OSR	Mix
B95	97177	Hubei (China)	Semi-winter OSR	P1
B96	96021	Hubei (China)	Semi-winter OSR	Mix
B97	96063	Hubei (China)	Semi-winter OSR	Mix
B98	01111	Hubei (China)	Semi-winter OSR	Mix
B99	01570	Hubei (China)	Semi-winter OSR	P1
B100	9Bao22	Hubei (China)	Semi-winter OSR	P1
B101	01188	Hubei (China)	Semi-winter OSR	P1
B102	02354	Hubei (China)	Semi-winter OSR	P1
B103	02359	Hubei (China)	Semi-winter OSR	P1
B104	02365	Hubei (China)	Semi-winter OSR	Mix
B105	93205	Hubei (China)	Semi-winter OSR	P1
B106	93210	Hubei (China)	Semi-winter OSR	Mix
B107	Nca	Hubei (China)	Semi-winter OSR	P1
B108	Zhongshuang4	Hubei (China)	Semi-winter OSR	P1
B109	Zhongshuang9	Hubei (China)	Semi-winter OSR	P1
B110	Zhongshuang11	Hubei (China)	Semi-winter OSR	P1
B111	2011-6200	Hubei (China)	Semi-winter OSR	Mix
B112	2011-6308	Hubei (China)	Semi-winter OSR	P2
B113	2011-7103	Hubei (China)	Semi-winter OSR	P1
B114	2012-11526	Hubei (China)	Semi-winter OSR	P1
B115	2012-3448	Hubei (China)	Semi-winter OSR	Mix
B116	2012-3546	Hubei (China)	Semi-winter OSR	Mix
B117	2012-4531	Hubei (China)	Semi-winter OSR	Mix
B118	2012-5086	Hubei (China)	Semi-winter OSR	P1
B119	2012-5113	Hubei (China)	Semi-winter OSR	Mix
B120	2012-8327	Hubei (China)	Semi-winter OSR	P1
B121	2012-8355	Hubei (China)	Semi-winter OSR	Mix
B122	2012-8380	Hubei (China)	Semi-winter OSR	P1
B123	2012-8998	Hubei (China)	Semi-winter OSR	P1
B124	2012-9323	Hubei (China)	Semi-winter OSR	Mix
B125	2012-9354	Hubei (China)	Semi-winter OSR	Mix
B126	2012-9380	Hubei (China)	Semi-winter OSR	Mix
B127	2012-9478	Hubei (China)	Semi-winter OSR	Mix
B128	2012-9542	Hubei (China)	Semi-winter OSR	P1
B129	2012-K8053	Hubei (China)	Semi-winter OSR	Mix
B130	R2	Hubei (China)	Semi-winter OSR	Mix
B131	Xiwang106	Hubei (China)	Semi-winter OSR	P1
B132	Yangguang198	Hubei (China)	Semi-winter OSR	P1
B133	Yangguang2009	Hubei (China)	Semi-winter OSR	P1
B134	Zhongshuang10	Hubei (China)	Semi-winter OSR	P1
B135	Zhongshuang12	Hubei (China)	Semi-winter OSR	P1
B136	Zhongshuang4	Hubei (China)	Semi-winter OSR	P1
B137	Zhongshuang6	Hubei (China)	Semi-winter OSR	P1
B138	Zhongshuang7	Hubei (China)	Semi-winter OSR	P1
B139	Zhongyou589	Hubei (China)	Semi-winter OSR	P1
B140	Zhongyou821	Hubei (China)	Semi-winter OSR	P1
B141	Huayou2	Hubei (China)	Semi-winter OSR	P1
B142	Major	Hubei (China)	Winter OSR	P1
B143	Huashuang2	Hubei (China)	Semi-winter OSR	P1
B144	Aurora	Hubei (China)	Spring OSR	Mix
B145	Huayou13	Hubei (China)	Semi-winter OSR	P1
B146	Rucabo	Hubei (China)	Spring OSR	Mix
B147	Huayou3	Hubei (China)	Semi-winter OSR	P1
B148	Huayou14	Hubei (China)	Semi-winter OSR	P1
B149	Ningyou1	Hubei (China)	Semi-winter OSR	P1
B150	Ceres	Hubei (China)	Winter OSR	Mix
B151	11-9-700	Hubei (China)	Semi-winter OSR	P1
B152	11-9-701	Hubei (China)	Semi-winter OSR	P1
B153	11-9-702	Hubei (China)	Semi-winter OSR	P1
B154	11-9-703	Hubei (China)	Semi-winter OSR	P1
B155	11-9-704	Hubei (China)	Semi-winter OSR	P1
B156	11-9-705	Hubei (China)	Semi-winter OSR	Mix
B157	11-9-706	Hubei (China)	Semi-winter OSR	P1
B158	11-9-707	Hubei (China)	Semi-winter OSR	P1
B159	11-P63-5	Hubei (China)	Semi-winter OSR	P1
B160	11-P63-8	Hubei (China)	Semi-winter OSR	Mix
B161	11-P63-3	Hubei (China)	Semi-winter OSR	P1
B162	11-P67	Hubei (China)	Semi-winter OSR	P1
B163	09-P64-1	Hubei (China)	Semi-winter OSR	Mix
B164	10-Cong23	Hubei (China)	Semi-winter	P1
B165	10-Cong24	Hubei (China)	Semi-winter	P1
B166	10-Cong25	Hubei (China)	Semi-winter	P1
B167	10-Cong29	Hubei (China)	Semi-winter	P1
B168	10-Cong32	Hubei (China)	Semi-winter	Mix
B169	10-Cong33	Hubei (China)	Semi-winter	P1
B170	10-Cong34	Hubei (China)	Semi-winter	P1
B171	10-Jiangpeng2	Hubei (China)	Semi-winter	P1
B172	10-Jiangpeng3	Hubei (China)	Semi-winter	P1
B173	11-7-103	Hubei (China)	Semi-winter	P1
B174	11-7-117	Hubei (China)	Semi-winter	P1
B175	11-7-125	Hubei (China)	Semi-winter	P1
B176	11-P74-8	Hubei (China)	Semi-winter	P1
B177	11-P74-13	Hubei (China)	Semi-winter	P1
B178	7-7766-74	Hubei (China)	Semi-winter	P1
B179	P18	Hubei (China)	Semi-winter	P1
B180	64Peng-10	Hubei (China)	Semi-winter	Mix
B181	Shengguang77	Hubei (China)	Semi-winter OSR	P1
B182	Jiayu17	Hubei (China)	Semi-winter OSR	P1
B183	Jiayu25	Hubei (China)	Semi-winter OSR	Mix
B184	Jiayu16	Hubei (China)	Semi-winter OSR	P1
B185	Jiayu31	Hubei (China)	Semi-winter OSR	Mix
B186	Huashuang5	Hubei (China)	Semi-winter OSR	P1
B187	Huashuang4	Hubei (China)	Semi-winter OSR	P1
B188	Jia972	Hubei (China)	Semi-winter OSR	P1
B189	Huashuang128	Hubei (China)	Semi-winter OSR	P1
B190	Jia904	Hubei (China)	Semi-winter OSR	P1
B191	Jia908	Hubei (China)	Semi-winter OSR	P1
B192	JiaPF190	Hubei (China)	Semi-winter OSR	Mix
B193	Jia915	Hubei (China)	Semi-winter OSR	P1
B194	Jia922	Hubei (China)	Semi-winter OSR	P1
B195	Jia951	Hubei (China)	Semi-winter OSR	P1
B196	Jia917	Hubei (China)	Semi-winter OSR	P1
B197	Jia923	Hubei (China)	Semi-winter OSR	P1
B198	Jia931	Hubei (China)	Semi-winter OSR	P1
B199	Jiayu05	Hubei (China)	Semi-winter OSR	Mix
B200	Jia963	Hubei (China)	Semi-winter OSR	Mix
B201	Huyou17	Shanghai (China)	Semi-winter OSR	P1
B202	Huyou15	Shanghai (China)	Semi-winter OSR	P1
B203	Huyou12	Shanghai (China)	Semi-winter OSR	Mix
B204	Ningyou18	Jiangsu (China)	Semi-winter OSR	P1
B205	Ningyou16	Jiangsu (China)	Semi-winter OSR	Mix
B206	Ningyou14	Jiangsu (China)	Semi-winter OSR	Mix
B207	Ningyou12	Jiangsu (China)	Semi-winter OSR	P1
B208	Shilijia	Nanjing (China)	Semi-winter OSR	P1
B209	Shilifeng	Nanjing (China)	Semi-winter OSR	P1
B210	Yangyou6	Lixia(Jiangsu, China)	Semi-winter OSR	Mix
B211	Yangyou5	Lixia(Jiangsu, China)	Semi-winter OSR	P1
B212	Zhenyou3	Zhenjiang(China)	Semi-winter	P1
B213	Hongyou3	Nanjiang(China)	Semi-winter OSR	P1
B214	Suyou1	Jiangsu(China)	Semi-winter OSR	P1
B215	Zheyou18	Zhenjiang(China)	Semi-winter OSR	P1
B216	Zheshuang72	Zhenjiang(China)	Semi-winter OSR	P1
B217	Zheshuang8	Zhenjiang(China)	Semi-winter OSR	P1
B218	Zheyou758	Zhenjiang(China)	Semi-winter OSR	P1
B219	Huyou14	Shanghai (China)	Semi-winter OSR	P1
B220	Huyou18	Shanghai (China)	Semi-winter OSR	P1
B221	Huyou19	Shanghai (China)	Semi-winter OSR	P1
B222	Zheyou19	Zhenjiang(China)	Semi-winter OSR	P1
B223	Zheyou21	Zhenjiang(China)	Semi-winter OSR	P1
B224	Zheshuang6	Zhenjiang(China)	Semi-winter OSR	P1
B225	Wanyou15	Anhui(China)	Semi-winter OSR	P1
B226	Wanyou16	Anhui(China)	Semi-winter OSR	Mix
B227	Wanyou20	Anhui(China)	Semi-winter OSR	P1
B228	Wanyou29	Anhui(China)	Semi-winter OSR	P1
B236	AGREV012	German	Spring OSR	P2
B237	AGREV019	German	Spring OSR	P2
B238	AGREV021	German	Spring OSR	P2
B239	Topas	Sweden	Spring OSR	P2
B240	cyclon	Denmark	Spring	P2
B241	Weijie	Canada	Spring	P2
B242	Sida	Canada	Spring	P2
B243	Zhizun	Canada	Spring	Mix
B244	Haisheng	Canada	Spring	P2
B245	D2	Denmark	Spring OSR	P2
B246	D3	Denmark	Spring OSR	P2
B247	Qu	United States	Spring	P2
B248	11-985	Qinghai(China)	Spring OSR	P2
B249	11-504	Qinghai(China)	Spring OSR	Mix
B250	11-997	Qinghai(China)	Spring OSR	P2
B251	11-540	Qinghai(China)	Spring OSR	P2
B252	11-1184	Qinghai(China)	Spring OSR	Mix
B253	10-758	Qinghai(China)	Spring OSR	P2
B254	10-1230	Qinghai(China)	Spring OSR	P2
B255	10-847	Qinghai(China)	Spring OSR	P2
B256	11-1124	Qinghai(China)	Spring OSR	P2
B257	Shan2A	Shanxi (China)	Seni-Winter	P1
B258	Shan2B	Shanxi (China)	Semi-winter OSR	P1
B259	KenC1	Shanxi (China)	Semi-winter OSR	Mix
B260	P113	Shanxi (China)	Semi-winter OSR	P1
B261	P158	Shanxi (China)	Semi-winter OSR	Mix
B262	P310	Shanxi (China)	Semi-winter OSR	Mix
B263	P312	Shanxi (China)	Semi-winter OSR	Mix
B264	P668	Shanxi (China)	Semi-winter OSR	Mix
B265	P685	Shanxi (China)	Semi-winter OSR	Mix
B266	A117	Shanxi (China)	Semi-winter OSR	Mix
B268	B250	Shanxi (China)	Semi-winter OSR	Mix
B269	B265	Shanxi (China)	Semi-winter OSR	Mix
B270	A109	Shanxi (China)	Semi-winter OSR	Mix
B271	B285	Shanxi (China)	Semi-winter OSR	Mix
B272	C052	Shanxi (China)	Semi-winter OSR	Mix
B273	GY270	Shanxi (China)	Semi-winter OSR	P1
B274	GY282	Shanxi (China)	Semi-winter OSR	Mix
B275	GY284	Shanxi (China)	Semi-winter OSR	Mix
B276	B262	Henan(China)	Semi-winter OSR	Mix
B277	A82	Jiangxi(China)	Semi-winter OSR	Mix
B278	A98	Shanxi(China)	Semi-winter OSR	Mix
B279	B414	Xinjiang(China)	Semi-winter OSR	P1
B280	B308	Sweden	Spring OSR	Mix
B281	A97	Sichuan(China)	Semi-winter OSR	Mix
B282	A148	Sweden	Spring OSR	P1
B283	B431	Denmark	Spring OSR	P2
B284	08-P35	Hubei (China)	Semi-winter OSR	Mix
B285	08-P36	Hubei (China)	Semi-winter OSR	Mix
B286	09-P32	Hubei (China)	Semi-winter OSR	P2
B287	09-P36	Hubei (China)	Semi-winter OSR	Mix
B288	09-P37	Hubei (China)	Semi-winter OSR	Mix
B289	10-P10	Hubei (China)	Semi-winter OSR	Mix
B290	10-P29	Hubei (China)	Semi-winter OSR	Mix
B291	11-P30	Hubei (China)	Semi-winter OSR	P1
B292	12-P24	Hubei (China)	Semi-winter OSR	Mix
B293	12-P25	Hubei (China)	Semi-winter OSR	P1
B294	03II13	Gansu (China)	Spring OSR	P2
B296	03I32B	Gansu (China)	Spring OSR	P2
B297	964	Gansu (China)	Winter OSR	P2
B298	DD1	Gansu (China)	Spring OSR	Mix
B299	gl302-1	Gansu (China)	Spring OSR	P2
B300	06T9F	Gansu (China)	Spring OSR	Mix
B301	Longyou2	Gansu (China)	Spring OSR	P2
B302	03II4B	Gansu (China)	Spring OSR	P2
B303	03LF1	Gansu (China)	Spring OSR	P2
B304	9852	Gansu (China)	Winter OSR	P2
B305	9801C	Gansu (China)	Spring OSR	P2
B306	986	Gansu (China)	Winter OSR	P2
B307	876	Gansu (China)	Winter OSR	P2
B308	Wu164	Gansu (China)	Spring OSR	P2
B309	Longyou4	Gansu (China)	Spring OSR	P2
B310	9889	Gansu (China)	Winter OSR	P2
B311	06H7	Gansu (China)	Spring OSR	Mix
B312	Tianyou4	Gansu (China)	Winter OSR	P2
B313	SWU01	Hubei (China)	Winter	P1
B314	SWU2	Chongqing (China)	Winter	P1
B315	IMC103	Chongqing (China)	Winter	P2
B316	SWU4	Chongqing (China)	Winter	Mix
B317	Sophia	German	Spring OSR	P2
B318	campina	German	Spring	P2
B319	Conny	German	Spring OSR	P2
B320	Wesreo	German	Spring OSR	P2
B321	Wase Chousen	German	Spring OSR	P1
B322	Gogatsuna	German	Spring OSR	P1
B323	Nakaee Chousen	German	Spring OSR	Mix
B324	Cat.No.117	German	Spring OSR	P1
B325	90750	Chongqing (China)	Winter	P2
B326	Nonglin43	Chongqing (China)	Winter	P1
B327	SWU25	Tibet (China)	Winter	P1
B328	Youyan2	Chongqing (China)	Winter	P1
B329	SWU39	Wenjiang(Sichuan,China)	Winter	P1
B330	SWU41	Chongqing (China)	Semi-winter OSR	Mix
B331	SWU49	Chongqing (China)	Semi-winter OSR	Mix
B332	SWU54	Chongqing (China)	Semi-winter OSR	Mix
B333	SWU57	Chongqing (China)	Semi-winter OSR	P1
B334	SWU60	Chongqing (China)	Semi-winter OSR	Mix
B335	SWU61	Chongqing (China)	Semi-winter OSR	P2
B336	SWU62	Chongqing (China)	Semi-winter OSR	P2
B337	SWU63	Chongqing (China)	Semi-winter OSR	P1
B338	SWU64	Chongqing (China)	Semi-winter OSR	P1
B339	SWU66	Chongqing (China)	Semi-winter OSR	P1
B340	SWU67	Chongqing (China)	Semi-winter OSR	P1
B341	SWU68	Chongqing (China)	Semi-winter OSR	P1
B342	SWU69	Chongqing (China)	Semi-winter OSR	P1
B343	SWU70	Chongqing (China)	Semi-winter OSR	P1
B344	SWU71	Chongqing (China)	Semi-winter OSR	Mix
B345	SWU74	Chongqing (China)	Semi-winter OSR	P1
B346	SWU75	Chongqing (China)	Semi-winter OSR	P1
B347	SWU76	Chongqing (China)	Semi-winter OSR	P1
B348	SWU77	Chongqing (China)	Semi-winter OSR	P1
B349	SWU80	Chongqing (China)	Semi-winter OSR	P1
B350	SWU81	Chongqing (China)	Semi-winter OSR	P1
B351	SWU84	Chongqing (China)	Semi-winter OSR	P1
B352	SWU85	Chongqing (China)	Semi-winter OSR	P1
B353	SWU97	Chongqing (China)	Semi-winter OSR	P1
B354	SWU88	Chongqing (China)	Semi-winter OSR	P1
B355	SWU89	Chongqing (China)	Semi-winter OSR	P1
B356	SWU90	Chongqing (China)	Semi-winter OSR	P1
B357	SWU93	Chongqing (China)	Semi-winter OSR	P1
B358	SWU94	Chongqing (China)	Semi-winter OSR	P1
B359	SWU95	Chongqing (China)	Semi-winter OSR	Mix
B360	SWU96	Chongqing (China)	Semi-winter OSR	P1
B361	SWU99	Chongqing (China)	Semi-winter OSR	P1
B362	SWU100	Chongqing (China)	Semi-winter OSR	P1
B363	SWU102	Chongqing (China)	Semi-winter OSR	P1
B364	SWU103	Chongqing (China)	Semi-winter OSR	P1
B365	SWU104	Chongqing (China)	Semi-winter OSR	P1
B366	SWU105	Chongqing (China)	Semi-winter OSR	P1
B367	SWU107	Chongqing (China)	Semi-winter OSR	P1
B368	SWU110	Chongqing (China)	Semi-winter OSR	P1
B369	SWU111	Chongqing (China)	Semi-winter OSR	P1
B370	SWU112	Chongqing (China)	Semi-winter OSR	P1
B371	SWU113	Chongqing (China)	Semi-winter OSR	P1
B372	SWU114	Chongqing (China)	Semi-winter OSR	P1
B373	Zhongshuang10	Hubei (China)	Semi-winter OSR	P1
B374	Zhongshuang6	Hubei (China)	Semi-winter OSR	P1
B375	Zhongshuang7	Hubei (China)	Semi-winter OSR	P1
B376	Zhongshuang12	Hubei (China)	Semi-winter OSR	P1
B377	Zhongyou589	Hubei (China)	Semi-winter OSR	P1
B378	Fuyou4	Hubei (China)	Spring OSR	Mix
B379	Zhen3736	Hubei (China)	Semi-winter OSR	P1
B380	Zhen2609	Jiangsu(China)	Semi-winter	P1
B381	HX0352	Jiangsu (China)	Winter OSR	P1
B383	Huyou21	Shanghai(China)	Semi-winter OSR	Mix
B384	Zheshuang3	Zhejiang(China)	Semi-winter OSR	Mix
B385	Zheyou21	Zhejiang(China)	Semi-winter OSR	P1
B386	Wanyou20	Anhui(China)	Semi-winter OSR	P1
B387	Wanyou12	Anhui(China)	Semi-winter OSR	P1
B388	Wanyou7	Anhui(China)	Semi-winter OSR	Mix
B389	Hongyou3	Nanjing(China)	Semi-winter OSR	P1
B390	Zhenyou5	Hubei (China)	Semi-winter OSR	P1
B391	Yangyou4	Hubei (China)	Semi-winter OSR	P1
B392	Huyou15	Shanghai(China)	Semi-winter OSR	P1
B393	Huyou16	Shanghai(China)	Semi-winter	Mix
B394	Huyou17	Shanghai(China)	Semi-winter OSR	Mix
B395	Huyou18	Zhejiang(China)	Semi-winter OSR	Mix
B396	Zheshuang72	Zhejiang(China)	Semi-winter OSR	P1
B397	Zheshuang8	Zhejiang(China)	Semi-winter OSR	P1
B398	Zheyou50	Zhejiang(China)	Semi-winter OSR	Mix
B399	Suyou1	Jiangsu(China)	Semi-winter OSR	P1
B400	Zhongshuang4	Hubei (China)	Semi-winter OSR	P1
B401	Zhongshuang11	Hubei (China)	Semi-winter OSR	P1
B402	Yangguang198	Hubei (China)	Semi-winter OSR	P1
B403	Huahang901	Hubei (China)	Semi-winter OSR	P1
B404	YangJ6711	Jiangsu (China)	Semi-winter OSR	P1
B405	Yan6055	Jiangsu (China)	Semi-winter OSR	P1
B406	Yangjian8	Jiangsu (China)	Semi-winter	P1
B407	Xiwang106	Hubei (China)	Semi-winter OSR	P1
B408	Zheyou17	Zhejiang(China)	Semi-winter OSR	P1
B409	Zhongshuang5	Hubei (China)	Semi-winter OSR	P1
B410	Zhongyou821	Hubei (China)	Semi-winter OSR	P1
B411	Qinyou1	Hubei (China)	Semi-winter OSR	Mix
B412	Weilong88	Hubei (China)	Semi-winter OSR	Mix
B413	Yanyou2	Hubei (China)	Semi-winter OSR	Mix
B414	Qinyou5	Hubei (China)	Semi-winter OSR	Mix
B415	Suyou4	Jiangsu (China)	Semi-winter OSR	P1
B416	Fengyou9	Hubei (China)	Semi-winter OSR	Mix
B417	De68-12	Hubei (China)	Semi-winter OSR	P1
B418	Monty	Hubei (China)	Spring_OSR	Mix
B419	Oscar	Hubei (China)	Semi-winter	Mix
B420	Ningyou12	Hubei (China)	Semi-winter OSR	P1
B421	Ningyou14	Hubei (China)	Semi-winter OSR	P1
B422	Shilifeng	Hubei (China)	Semi-winter OSR	P1
B423	Ningyou18	Hubei (China)	Semi-winter OSR	P1
B424	Ningyou10	Hubei (China)	Semi-winter	P1
B425	Helios	Hubei (China)	Spring OSR	P1
B426	Hector	Hubei (China)	Semi-winter	Mix
B427	Mian96-203	Qinghai(China)	Spring	P1
B428	Qing662A	Hubei (China)	Semi-winter	P1
B429	699	Hubei (China)	Semi-winter	P1
B430	Canada2	Hubei (China)	Semi-winter	P1
B431	Zhongshuang2	Hubei (China)	Semi-winter OSR	P1
B432	Zhongshuang9	Hubei (China)	Semi-winter OSR	P1
B433	WH-12	Hubei (China)	Semi-winter OSR	P1
B434	WH-15	Hubei (China)	Semi-winter OSR	Mix
B435	WH-17	Hubei (China)	Semi-winter OSR	Mix
B436	WH-19	Hubei (China)	Semi-winter OSR	P1
B437	WH-20	Hubei (China)	Semi-winter OSR	P1
B438	WH-23	Hubei (China)	Semi-winter OSR	P1
B439	WH-24	Hubei (China)	Semi-winter OSR	P1
B440	WH-25	Hubei (China)	Semi-winter OSR	P1
B441	WH-26	Hubei (China)	Semi-winter OSR	P1
B442	WH-27	Hubei (China)	Semi-winter OSR	P1
B443	WH-28	Hubei (China)	Semi-winter OSR	P1
B444	WH-29	Hubei (China)	Semi-winter OSR	Mix
B445	WH-30	Hubei (China)	Semi-winter OSR	Mix
B446	WH-31	Hubei (China)	Semi-winter OSR	P1
B447	WH-33	Hubei (China)	Semi-winter OSR	P1
B448	WH-37	Hubei (China)	Semi-winter OSR	Mix
B449	WH-38	Hubei (China)	Semi-winter OSR	Mix
B450	WH-41	Hubei (China)	Semi-winter OSR	Mix
B451	WH-42	Hubei (China)	Semi-winter OSR	Mix
B452	WH-43	Hubei (China)	Semi-winter OSR	Mix
B453	WH-45	Hubei (China)	Semi-winter OSR	P2
B454	WH-49	Hubei (China)	Semi-winter OSR	Mix
B455	WH-50	Hubei (China)	Semi-winter OSR	Mix
B456	WH-55	Hubei (China)	Semi-winter OSR	P2
B457	WH-56	Hubei (China)	Semi-winter OSR	P2
B458	WH-57	Hubei (China)	Semi-winter OSR	Mix
B459	WH-58	Hubei (China)	Semi-winter OSR	Mix
B460	WH-59	Hubei (China)	Semi-winter OSR	Mix
B461	WH-60	Hubei (China)	Semi-winter OSR	P2
B462	WH-61	Hubei (China)	Semi-winter OSR	Mix
B463	WH-62	Hubei (China)	Semi-winter OSR	Mix
B464	WH-63	Hubei (China)	Semi-winter OSR	Mix
B465	WH-81	Hubei (China)	Semi-winter OSR	Mix
B466	WH-83	Hubei (China)	Semi-winter OSR	Mix
B467	WH-85	Hubei (China)	Semi-winter OSR	Mix
B468	WH-88	Hubei (China)	Semi-winter OSR	Mix
B469	WH-93	Hubei (China)	Semi-winter OSR	P2
B470	WH-95	Hubei (China)	Semi-winter OSR	Mix
B471	WH-100	Hubei (China)	Semi-winter OSR	Mix
B472	WH-127	Hubei (China)	Semi-winter OSR	Mix
B473	Yuyou1	Henan (China)	Semi-winter OSR	P1
B474	COBRA	Hubei (China)	Winter OSR	Mix
B475	NY7	Hubei (China)	Semi-winter	P1
B476	Tapidor	Hubei (China)	Winter OSR	Mix
B477	Huayou6	Hubei (China)	Semi-winter OSR	P1
B478	Huayou12	Hubei (China)	Semi-winter OSR	Mix
B479	Cubs root	Hubei (China)	Spring OSR	P1
B480	Huayou10	Hubei (China)	Semi-winter OSR	P1
B481	Bienvenu	Hubei (China)	Winter OSR	P1
B482	Shengli	Hubei (China)	Semi-winter	P1
B483	ERAKE	Hubei (China)	Spring OSR	Mix
B484	Taisetsu	Hubei (China)	Vegetable	P1
B485	cresor	Hubei (China)	Spring OSR	P2
B486	Daichousen	Hubei (China)	Semi-winter OSR	P1
B487	comet	Hubei (China)	Spring OSR	P2
B488	Niklas	Hubei (China)	Spring OSR	P2
B489	Askari	Hubei (China)	Winter OSR	Mix
B490	chuosenshu	Hubei (China)	Vegetable	Mix
B491	WESBROOK	Hubei (China)	Spring OSR	Mix
B492	Suigenshu	Hubei (China)	Spring OSR	Mix
B493	Huayou4	Hubei (China)	Semi-winter OSR	P1
B494	Y1	Shanghai (China)	Semi-winter OSR	P1
B495	Mijiaoduotou rapeseed	Shanghai (China)	Semi-winter	P1
B496	Aijishengli	Shanghai (China)	Semi-winter	P1
B497	Caojingshengli	Shanghai (China)	Semi-winter	P1
B498	Huyou 3	Shanghai (China)	Semi-winter	P1
B499	Shaoyeqing	Shanghai (China)	Semi-winter	P1
B500	African rapeseed ruhuanghua	Shanghai (China)	Semi-winter	Mix
B501	Hujizao	Shanghai (China)	Semi-winter	P1
B502	Caoyou 2	Shanghai (China)	Semi-winter	P1
B503	Huyou 16	Shanghai (China)	Semi-winter	Mix
B504	Fengding 240	Jiangsu (China)	Semi-winter	P1
B505	Quanzi rapeseed	Jiangsu (China)	Semi-winter	Mix
B506	Dahuaqiu	Jiangsu (China)	Semi-winter	P1
B507	Rongxuan	Jiangsu (China)	Semi-winter	P1
B508	Ningyou 10	Jiangsu (China)	Semi-winter	P1
B509	Ningyou 8	Jiangsu (China)	Semi-winter	Mix
B510	Ningyou 6	Jiangsu (China)	Semi-winter	Mix
B511	Duoyou 1	Jiangsu (China)	Semi-winter	P1
B512	Huaiyou 6	Jiangsu (China)	Semi-winter	P1
B513	Huaiyou 12	Jiangsu (China)	Semi-winter	Mix
B514	Peixuan 170	Jiangsu (China)	Semi-winter	P1
B515	Guangde 138	Anhui (China)	Semi-winter	P1
B516	Guangde 8104	Anhui (China)	Semi-winter	P1
B517	Dangyouzao 1	Anhui (China)	Semi-winter	P1
B518	Guangde 761	Anhui (China)	Semi-winter	P1
B519	Tonglinghuaye	Anhui (China)	Semi-winter	P1
B520	Chu 610	Anhui (China)	Semi-winter	P1
B521	Chu 107	Anhui (China)	Semi-winter	Mix
B522	Su 84-6	Anhui (China)	Semi-winter	P1
B523	Huanyouzao	Anhui (China)	Semi-winter	P1
B524	Chuyou1	Anhui (China)	Semi-winter	P1
B525	Chuxianbaihua	Anhui (China)	Semi-winter	P1
B526	Jie 65-1	Zhejiang (China)	Semi-winter	P1
B527	Shenhuang1	Shanghai (China)	Semi-winter	P1
B528	Zheyou 601	Zhejiang (China)	Semi-winter	P1
B529	Sangao rapeseed	Zhejiang (China)	Semi-winter	P1
B530	Zaofeng 1	Zhejiang (China)	Semi-winter	P1
