# Supplementary material for: Genome-wide association mapping and Identification of candidate genes for fatty acid composition in Brassica napus L. using SNP markers
Source: BMC Genomics. 2017 Mar 14;18:232. doi: 10.1186/s12864-017-3607-8 (PMC5351109; doi:10.1186/s12864-017-3607-8)
Supplement: Additional file 1: Table S1. — List of oilseed accessions used in the present study. Table S2. Summary physical position of genome-wide significant association SNPs for fatty acid composition in B. napus. (ZIP 1606 kb) [file 12864_2017_3607_MOESM1_ESM.zip › Table S2.xlsx]

## Sheet: Sheet1
Table S2 Summary physical position of genome-wide significant association SNPs for fatty acid composition in B. napus
Trait	Chr.	Interval SNPs	Position (Kb)		Environments
			start	end
Palmitic acid	A2	Bn-A02-p11248742 ̴ Bn-A02-p11918483	8255.8	8624.81	2013Cq, 2014Cq
	A5	Bn-A05-p20681871	18891.1		2014Cq
	A6	Bn-A06-p21903683	20929.2		2014Cq
	A8	Bn-A08-p10068904 ̴ Bn-A08-p14056618	8070.06	11755.2	2013Cq, 2014Cq
	A9	Bn-A09-p23356793	21761.5		2013Cq
	A10	Bn-A10-p7600250	9291.43		2013Cq
	C1	Bn-scaff_17515_1-p634357	34146.5		2014Cq
	C3	Bn-scaff_24631_1-p424973 ̴ Bn-scaff_17119_1-p114444	49313.5	56783.9	2013Cq, 2014Cq
	C9	Bn-scaff_17799_1-p3050608	39518.2		2014Cq
Stearic acid	A1	Bn-A01-p2403471	1894.13		2014Cq
	A5	Bn-A05-p14579391	11172.7		2013Cq
	A8	Bn-A08-p7018554 ̴ Bn-A08-p12698364	5984.37	10373.2	2013Cq, 2014Cq
	A10	Bn-A10-p212837 ̴ Bn-A10-p7078693	3513.25	8667.71	2013Cq, 2014Cq
	C3	Bn-scaff_15794_3-p146954 ̴ Bn-scaff_15794_3-p32092	55449	55543.5	2014Cq
	C4	Bn-scaff_19575_1-p347170 ̴ Bn-scaff_19575_1-p327175	18182	18199.7	2013Cq
	C5	Bn-scaff_28777_1-p1958	952.454		2014Cq
Oleic acid	A6	Bn-A06-p8792843 ̴ Bn-A06-p14878721	8288.07	16357.8	2013Cq, 2014Cq
	A8	Bn-A08-p6164225 ̴ Bn-A08-p13436029	5232.3	11175.1	2013Cq, 2014Cq
	A9	Bn-A09-p1670665 ̴ Bn-A09-p4163474	2263.16	3835.01	2013Cq, 2014Cq
	C1	Bn-scaff_19364_1-p558943 ̴ Bn-scaff_15791_1-p17613	18039.6	24624.2	2013Cq, 2014Cq
	C2	Bn-scaff_18507_1-p1301772 ̴ Bn-scaff_17177_1-p546184	27031.8	44656.7	2013Cq
	C3	Bn-scaff_16394_2-p56767 ̴ Bn-scaff_23098_1-p232984	51340.4	58743.8	2013Cq, 2014Cq
	C4	Bn-scaff_17827_1-p431018	40247.9		2013Cq, 2014Cq
	C8	Bn-A08-p6162616 ̴ Bn-scaff_16445_1-p380590	14268.5	36453.6	2013Cq, 2014Cq
	C9	Bn-scaff_17297_1-p202207 ̴ Bn-scaff_17799_1-p3050608	4700.52	39518.2	2013Cq, 2014Cq
Linoleic acid	A2	Bn-A02-p6820464 ̴ Bn-A02-p11750740	3861.69	8461.46	2013Cq, 2014Cq
	A3	Bn-A03-p2627552	2173.07		2013Cq
	A6	Bn-A06-p8010345 ̴ Bn-A06-p10146008	7661.88	9567.48	2013Cq, 2014Cq
	A8	Bn-A08-p2822224 ̴ Bn-A08-p14056618	2268.8	11755.2	2013Cq, 2014Cq
	A9	Bn-A09-p30417650 ̴ Bn-A09-p32269283	28221.5	30114.9	2013Cq, 2014Cq
	C2	Bn-scaff_20942_1-p244803 ̴ Bn-scaff_22749_1-p250319	11021.9	26414.5	2013Cq, 2014Cq
	C3	Bn-scaff_15794_3-p154030 ̴ Bn-scaff_17119_1-p114444	55441.9	56783.9	2013Cq, 2014Cq
	C5	Bn-scaff_20270_1-p1477447	41922.5		2013Cq
	C7	Bn-scaff_16130_1-p2299058	29855.4		2013Cq
	C8	Bn-scaff_16361_1-p415533	27879.8		2013Cq, 2014Cq
Linolenic acid	A1	Bn-A01-p4948316	4549.94		2014Cq
	A2	Bn-A02-p6366262	3541.03		2013Cq, 2014Cq
	A5	Bn-A05-p7613069	7115.87		2013Cq
	A6	Bn-A06-p10146008	9567.48		2014Cq
	A8	Bn-A08-p4293226	3694.29		2013Cq
	A9	Bn-A09-p34058517	31311.1		2013Cq, 2014Cq
	C2	Bn-scaff_20942_1-p436981 ̴ Bn-scaff_16545_1-p641607	10796.4	32410.5	2013Cq, 2014Cq
	C4	Bn-scaff_20567_1-p64644	20824		2013Cq, 2014Cq
	C8	Bn-scaff_17637_1-p219477	12311.5		2014Cq
Eicosenoic acid	A1	Bn-A01-p7405753 ̴ Bn-A01-p21969405	6753.66	18579.4	2014Cq
	A4	Bn-A04-p13129741 ̴ Bn-scaff_16804_2-p409817	13895.5	14534.3	2013Cq, 2014Cq
	A6	Bn-A06-p8792843	8288.07		2013Cq
	A7	Bn-A10-p12574115	3247.92		2013Cq
	A8	Bn-A08-p10068904 ̴ Bn-A08-p17724619	8070.06	15167.2	2013Cq, 2014Cq
	A9	Bn-A09-p1796337 ̴ Bn-A09-p4163474	2135.41	3835.01	2013Cq, 2014Cq
	C1	Bn-scaff_19364_1-p466205 ̴ Bn-scaff_15791_1-p17613	18132.1	24624.2	2013Cq, 2014Cq
	C3	Bn-scaff_19310_1-p75214 ̴ Bn-scaff_23761_1-p679099	34955.6	57834.6	2013Cq, 2014Cq
	C4	Bn-scaff_19253_1-p319366 ̴ Bn-scaff_15911_1-p260381	15328.7	20420.2	2013Cq, 2014Cq
	C7	Bn-scaff_18202_1-p216930 ̴ Bn-scaff_16110_1-p685428	23357.4	44204.2	2013Cq, 2014Cq
	C8	Bn-A08-p6162616	14268.5		2013Cq, 2014Cq
	C9	Bn-scaff_19783_1-p327775 ̴ Bn-scaff_17750_1-p1326856	2815.38	47177.9	2013Cq, 2014Cq
Erucic acid	A8	Bn-A08-p6164225 ̴ Bn-A08-p13427290	5232.3	11166.4	2013Cq, 2014Cq
	A9	Bn-A09-p3029767	2949.84		2014Cq
	A10	Bn-A10-p16190708	15381.9		2014Cq
	C3	Bn-scaff_26846_1-p30953 ̴ Bn-scaff_23761_1-p679099	52628.2	57834.6	2013Cq, 2014Cq
	C8	Bn-A08-p6162616	14268.5		2014Cq
	C9	Bn-scaff_17190_1-p1119408 ̴ Bn-scaff_17297_1-p202207	4482.11	4700.52	2014Cq

## Sheet: Sheet2
A1
A10
A2
A3
A4
A5
A6
A7
A8
A9
C1
C2
C3
C4
C5
C7
C8
C9
